# Supplementary material for: Making change last? Exploring the value of sustainability approaches in healthcare: a scoping review
Source: Health Res Policy Syst. 2020 Oct 13;18:120. doi: 10.1186/s12961-020-00601-0 (PMC7556957; doi:10.1186/s12961-020-00601-0)
Supplement: Supplementary file 4 — Additional file 4. Data extraction form with full data extraction for each included study [file 12961_2020_601_MOESM4_ESM.xlsx]

## Sheet: Data extration Sheet 
											Sustainability Outcome Variables (if reported)
Author	Sustainability approach used	Purpose of use Description:	Category: planning, assessment, evaluation, analysis or guidance	Country	Setting	Study Design	Sites	Benefits summary	Challenges Summary	Sustainability Outcomes Reported Summary	Benefits for patients, staff and stakeholders continue	Initiative activities or components of the original intervention continue	Maintenance of relationships, partnerships or networks	Maintenance of new procedures, and policies	Attention and awareness of the problem or issue is continued or increased	Replication, roll-out or scale up of the initiative	Capacity built (skills and capabilities) within staff, stakeholders and communities	Adaptation in response to new evidence or contextual influences	Gaining further funds to continue the initiative and maintain improvements
1. Ahmad M.S. & Abu Talib N.B.	Program Sustainability Index (PSI)	To examine the community empowerment impact on sustainability of Community driven projects after decentralization in Pakistan	Assessment	Pakistan	Primary Care	Quantitative	Single site	Not stated	Not stated	Not stated
2. Ahmad M.S. & Abu Talib N.B.	Program Sustainability Index (PSI)	To explore the relationship between community empowerment, sense of community and sustainability of community-driven projects.	Assessment	Pakistan	Primary Care	Quantitative	Multi-site	Not stated	need for adaptation or improvement	Not stated
3. Atkins, S. et al.	Normalisation process model	To explore staff perceptions	Assessment	South Africa	Primary Care	Qualitative	Multi-site	Improved understadning of sustainability and associated factors	Applicability or relevance, overlap or missing constructs	Not stated
4. Bamford, C. et al.	Normalisation process theory	to understand the barriers and facilitators to implementing the guidelines and inform future implementation.	Assessment, Analysis & Evalutation	United Kingdom	Tertiary Care	Qualitative	Multi-site	Improved understadning of sustainability and associated factors	need for adaptation or improvement	Not stated
5. Blakeman et al.	Normalisation process theory	To understand the work surrounding the implementation of a new disease classification into primary care.	Assessment	United Kingdom	Primary Care	Qualitative	Single site	Improved understadning of sustainability and associated factors	Not stated	Not stated
6. Blanchet K et al.	The Sustainability Analysis Process (SAP)	to compare the definition and use of sustainability indicators in two rehabilitation sectors	Analysis	Multiple Countries	Tertiary Care	Qualitative	Multi-site	Improved understadning of sustainability and associated factors	Not stated	yes			Stakeholder network discontinued	Discontinuation of the use of sustainability indicators in one site				Evolution of System characteristics evolved over time and helped understand capacity to work as a system	Financial support by an international organization facilitated advancement toward sustainability goals
7. Bocoum et al.	Normalisation process model	To identify barriers and facilitators and to explore the likelihood to become routinely incorporated in practice.	Assessment	Kenya	Primary Care	Mixed Methods	Multi-site	Not stated	not stated	Not stated
8. Burau et al.	Normalisation process theory	To analyse the implementation of a structural health promotion intervention in community mental health organisations	Analysis	Denmark	Primary Care	Qualitative	Multi-site	Aid analysis and interpretation	Difficulty in application	Not stated
9. Campbell, S. et al	Gruen's Model of health-programme sustainability	To describe links between the programme, interventions and stakeholders. To organize and report the findings.	Assessment	Canada	Primary Care	Qualitative	Multi-site	Improved understadning of sustainability and associated factors	Not stated	Not stated
10. Chilundo et al.	Shell's Capacity for sustainability framework	To summarise the facilitators of and barriers to an health promotion programme's sustainability	Analysis	Mozambique	Primary Care	Qualitative	Multi-site	Improved understadning of sustainability and associated factors	Not stated	Not stated
11. Coupe, N. et al.	Normalisation process theory	To identify barriers and facilitators to the successful implementation of an intervention into UK primary care	Analysis & Assessment	United Kingdom	Primary Care	Qualitative	Multi-site	Aid analysis and interpretation	Not stated	Not stated
12. Cramm, J.M. & Nieboer, A.P.	Slaghuis's Framework and Instrument for sustainability	To identify the predictive role of short and long term improvements in quality of chronic care delivery on program sustainability.	Assessment	The Netherlands	Tertiary Care	Qualitative	Multi-site	Focuses attention	Not stated	Not stated
13. Cramm, J.M. et al.	Slaghuis's Framework and Instrument for sustainability	To explore associations between partnership functioning synergy and sustainability of innovative programmes in community care.	Assessment	The Netherlands	Community Care	Quantitative	Multi-site	Not stated	Not stated	Not stated
14. Deconinck et al.	Atun's Conceptual Framework for analysing integration of targeted health interventions into health systems	To identify mechanisms promoting or hindering integration of acute malnutrition interventions into the national health system in Niger	Assessment	Niger	Secondary Care	Qualitative	Multi-site	Improved understadning of sustainability and associated factors	Not stated	Not stated
15. Desveaux et al.	Normalisation process theory (NPT)	NPT constructs were used to categories and synthesized the themes emerging from the data,	Analysis & Guidance	Canada	Multiple Settings	Qualitative	Multi-site	Not stated	not stated	Not stated
16. Diaz del Castillo	Conceptual framework for planning for sustainability of community-based health programs	Framework was used to develope categories to independently code each interview.	Analysis & Guidance	Colombia	Community Care	Mixed Methods	Multi-site	Aid analysis and interpretation	Not stated	Yes			Champions core part of the improvement delivery to continuously advocate, garner further resources, recommend strategies and implement activities		National campaigns, Ten-Year National goals	Program expanded from 12 to 31 locations	Programme maintained training for staff with a ‘Teachers' Academy’	Adapting programmes to people's preferences, funding changes, and diverse scenarios/conditions	dedicated budget, resources, goals and a capacity to translate policy into action
17. Dickinson et al.	Normalisation process theory	Used to mapped the themes after thematic analysis	Analysis	United Kingdom	Tertiary Care	Qualitative	Multi-site	Improved understadning of sustainability and associated factors	Not stated	Not stated
18. Doyle, C. et al.	NHS III Sustainability Model	To help healthcare teams recognise determinants of sustainability and take action to embed new practice in routine care.	Assessment	United Kingdom	Multiple settings	Mixed Methods	Multi-site	Not stated	Difficulty in application	Not stated
19. Drew, S. et al.	Normalisation process theory	To understand how secondary fracture prevention services can be successfully implemented to inform the implementation and integration of these services into practice.	Analysis	United Kingdom	Secondary Care	Qualitative	Multi-site	Focuses attention	Applicability or relevance, overlap or missing constructs	Not stated
20. Dugdale et al.	Normalisation process model	To investigate how a treatment programme for substance misuse is embedded as normal practice within Crime Reduction Initiatives	Analysis & Assessment	United Kingdom	Community Care	Qualitative	Multi-site	Aid analysis and interpretation	Not stated	Not stated
21. Farr et al.	Normalisation process theory	To analyse the implementation and acceptability of the eConsult system from patient and staff perspectives using the NPT as a framework to develop coding	Analysis & Assessment	Australia	Primary Care	Mixed Methods	Multi-site	Aid analysis and interpretation	Not stated	Not stated
22. Fleiszer, A. et al	Fleiszer's Framework for the sustainability of healthcare innovations	To understand how a nursing best practice guidelines program was sustained on acute healthcare centre nursing units. To guide data collection and content analysis.	Assessment, Guidance and Analysis	Canada	Tertiary Care	Qualitative	Single site	Not stated	Not stated	Not stated
23. Ford, J.H. et al.	NHS III Sustainability Model	To measure the sustained use of Family Care Maps within Polytrauma Rehabilitation Centres	Assessment	United States	Tertiary Care	Mixed Methods	Multi-site	Focuses attention	Not stated	yes	Staff perceived the benefit of the Family care map (FCM) as a tool for helping families and patients communicate			Workflow Integration (ongoing communication, discuss at team meetings, and document in electronic record			Incorporated into Staff Orientation
24. Fox et al.	Fox's sustainability of innovation theoretical framework	To guide data collection, analysis and reporting	Guidance. Analysis, Evaluation	Australia	Primary Care	Qualitative	Multi-site	Aid analysis and interpretation	Not stated	Not stated
25. Franx et al.	Normalisation process theory	To provide a better understanding of the findings the process evaluation and guide recommendations to conduct implementation projects in depression care.	Analysis & Assessment	The Netherlands	Primary Care	Qualitative	Single site	Aid analysis and interpretation	need for adaptation or improvement	Not stated
26. Furler et al.	Normalisation process model	To support analysis of data and develop initial coding categories	Analysis & Assessment	Australia	Primary Care	Qualitative	Multi-site	Focuses attention	Not stated	Not stated
27. Gask et al.	Normalisation process model	To inform the process of implementation of collaborative care and provide a framework to guide analysis	Analysis	United Kingdom	Primary Care	Quantitative	Multi-site	Aid analysis and interpretation	Applicability or relevance, overlap or missing constructs	Not stated
28. Gillespie et al.	Normalisation process theory	To provide an explanatory model to explore and evaluate the implementation of a complex intervention in the Operating Room (OR) context.	Evaluation	Australia	Primary Care	Mixed Methods	Single site	Improved understadning of sustainability and associated factors	Applicability or relevance, overlap or missing constructs	Not stated
29. Glynn et al.	Normalisation process theory	To conduct a theoretically informed analysis, using NPT, of the potential barriers and levers to the implementation of a health intervention to promote physical activity in primary care.	Analysis	Ireland	Primary Care	Qualitative	Single site	Improved understadning of sustainability and associated factors	Not stated	Not stated
30. Godden & King	Normalisation process model	To explore how successful implementation of proposed new technologies could be achieved through analysis using the NPT	Assessment	United Kingdom	Primary Care	Qualitative	Multi-site	Improved understadning of sustainability and associated factors	Not stated	Not stated
31. Green A.E. et al.	Program Sustainability Index (PSI)	To examine the role of collaborations in sustaining service delivery	Assessment	United States	Primary Care	Mixed Methods	Multi-site	Not stated	not stated	Not stated
32. Herbert et al.	Normalisation process theory	To gain an understanding of the facilitating factors and challenges of implementing the Enhanced Recovery After Surgery (ERAS) programme using NPT to the develop the interview topic guide and to aid analysis	Analysis & Guidance	United Kingdom	Tertiary Care	Qualitative	Single site	Improved understadning of sustainability and associated factors	Not stated	Not stated
33. Higuchi, K.S. et al.	NHS III Sustainability Model	To examine the activities and resource implications for healthcare organisations involved in the introduction of multiple nursing guidelines, the Sustainability Model provided a framework to guide the examination of guideline implementation activities	Guidance, Analysis	Canada	Multiple settings	Qualitative	Multi-site	Aid analysis and interpretation	Not stated	Yes	Sustained organisational perceptions of benefits of multiple nursing guidelines but limited evidence of this	Seven sites continue to actively participate in the initiative Registered Nurses’ Association of Ontario (RNAO) Best Practice Spotlight Organization (BPSO)
34. Hooker, L. et al.	Normalisation process theory	To understand the barriers and facilitators of implementing an enhanced screening model into nurse clinical practice, NPT was used to inform the process evaluation of a pragmatic, cluster randomised controlled trial	Assessment, Analysis, Guidance, Evaluation, Planning	Australia	Primary Care	Mixed Methods	Multi-site	Aid analysis and interpretation	Difficulty in application	Not stated
35. Ibrahim et al.	Normalisation process theory	To evaluate the implementation of grip strength measurement into routine clinical practice. NPT offered a framework for identifying specific factors that enabled implementation.	Assessmen & Guidance	United Kingdom	Primary Care	Mixed Methods	Single site	Improved understadning of sustainability and associated factors	Not stated	Yes		Partial continuation of grip strength measurement programme 0% and 100%
36. Johnson et al.	Normalisation process theory	To improve the nutritional care of preterm infants by developing a complex (multifaceted) intervention. NPT used as a framework to guide implementation in order to embed the new practices into routine care.	Assessment, Analysis, Guidance, Planning	United Kingdom	Tertiary Care	Quantitative	Single site	Improved understadning of sustainability and associated factors	need for adaptation or improvement	Yes	Improvements in health outcomes for infants in protein intake and weight gain			The intervention was incorporated into practice, with high guideline compliance
37. Kennedy et al.	Normalisation process theory	To refine components of the Whole System Informing Self-management Engagement (WISE) approach. NPT provided a framework for further development of the intervention.	Analysis	United Kingdom	Primary Care	Qualitative	Multi-site	Improved understadning of sustainability and associated factors	Not stated	Not stated
38. Latter et al.	Normalisation process theory	To develop a pain medicines management intervention for cancer patients’ carers and evaluate feasibility and acceptability to nurses and carers. Interview guides were informed by NPT	Guidance	United Kingdom	Primary Care	Mixed Methods	Multi-site	Aid analysis and interpretation	Not stated	Not stated
39. Leon, N. et al.	Normalisation process model	To inform theoretical analysis of the implementation processes for Provider-initiated HIV testing and counselling (PITC) with a view to improving the optimisation of PITC scale-up in the future. NPM provided a framework to inform analysis of the implementation processes	Analysis	South Africa	Primary Care	Qualitative	Multi-site	Focuses attention	Applicability or relevance, overlap or missing constructs	Yes		Continuation of the HIV testing service delivery		A clinical guideline to support nurses to have a greater focus on assessing test readiness and patient informed consent.
40. Levin et al.	The ARCC (Advancing Research and Clinical practice through close Collaboration) model	To determine the preliminary effects of implementing the Advancing Research and Clinical practice through close Collaboration (ARCC) model on nurses’ EBP beliefs, EBP implementation behaviours, group cohesion, productivity, job satisfaction, and attrition/turnover rates.	Evaluation	United States	Primary Care	Quantitative	Single site	Not stated	Not stated	Not stated
41. Lloyd, A. et al.	Normalisation process theory	To use NPT to examine the work that needs to be done by health professionals to inform future efforts to implement and embed shared decision making	Evaluation	United Kingdom	Secondary Care	Qualitative	Single site	Not stated	Not stated	Benefits continue, continued pratices	The new SDM practices helped patients ‘visualize’ the difference between treatment options	Shared decision making was integrated into routine practice when clinical teams shared coherent views of role and purpose
42. Mair et al.	Normalisation process model	To perform a process evaluation of a randomized controlled trial (RCT) of home telecare for the management of acute exacerbations of chronic obstructive pulmonary disease (COPD), using the normalization process model (NPM) as an explanatory framework	Evaluation	United Kingdom	Primary Care	Qualitative	Single site	Focuses attention	need for adaptation or improvement	Not stated
43. May et al.	Normalisation process theory	To identify factors inhibiting the implementation and integration of telecare systems for chronic disease management in the community.	Analysis	United Kingdom	Primary Care	Qualitative	Multi-site	Improved understadning of sustainability and asscoataited factors	Not stated	Not stated
44. Moreland-Russel et al.	Program Sustainability Assessment Tool (PSAT)	To identify factors that influenced the sustainability capacity of a coordinated approach to chronic disease prevention	Assessment & Evaluation	United States	Multiple Settings	Mixed Methods	Multi-site	Not stated	Not stated	Yes			Developing strong partnerships and defining partner roles increased partner buy-in for achieving state goals					Adaptability—specifically to improve internal culture key to success	Development of a comprehensive long-term financial plan discussed
45. Murray et al.	Normalisation process theory	To explore and understand the experiences of implementing e-health initiatives and assess factors which promote or inhibit the successful implementation, embedding, and integration of e-health initiatives.	Analysis	United Kingdom	Multiple Settings	Qualitative	Multi-site	Improved understadning of sustainability and asscoataited factors	Not stated	Not stated
46. Naldemirci et al	Normalisation process theory	To analyse emergent strategies adopted by healthcare professionals to overcome barriers to normalization of a specific framework of person-centred care (PCC). NPT used to analyse different challenges and strategies in a systematic fashion	Analysis	Sweden	Primary Care	Qualitative	Multi-site	Aid analysis and interpretation	Not stated	Not stated
47. O'Donnell and Kaner	Normalisation process theory	NPT used to help understand the barriers and facilitators experienced by GPs as they implemented alcohol prevention activities in routine clinical practice.	Analysis & Assessment	United Kingdom	Primary Care	Qualitative	Multi-site	Not stated	Not stated	Not stated
48. O'Donnell et al.	Normalisation process theory	To describe and reflect on the process of designing and delivering a training programme supporting the use of theory. NPT used to shape the study approach, facilitate data collection and guide the analysis	Guidance, Analysis, Evaluation	Multiple Countries	Multiple Settings	Qualitative	Multi-site	Not stated	Difficulty in application	Not stated
49. Pentecost et al.	Normalisation process theory	To identify a set of principles that can be built into an innovative fundamental nursing care protocol to embed the system into nursing practice. NPT used in analysis to map process data onto NPT concepts	Analysis	United Kingdom	Nursing Education	Qualitative	Multi-site	Improved understadning of sustainability and associated factors	Not stated	Not stated
50. Redman	LoIn Scale	To measure the amount of routinization of diabetes education programs Maryland and Pennsylvania hospitals	Assessent	United States	Secondary Care	Quantitative	Multi-site	Not stated	need for adaptation or improvement	Yes		Diabetes education programs showed moderate levels of institutionalization.		Low to moderate levels of routinisation and niche saturation were achieved suggesting that programmes expanded into the host organisations.
51. Sanders et al.	Normalisation process theory	NPT was used to guide analysis and explain the uptake of a new system and to examine the relevance of coherence for the implementation of innovations in organisations	Assessment, Guidance and Analysis	United Kingdom	Primary Care	Qualitative	Multi-site	Aid analysis and interpretation	Not stated	Not stated
52. Scott et al.	Conceptual framework for sustainability of public health programs	The framework was used to inform the design of a sustainable, locally acceptable and culturally appropriate public health program using stakeholder input on factors that affect program sustainability	Guidance	Zambia	Community Care	Mixed Methods	Multi-site	Improved understadning of sustainability and associated factors	Applicability or relevance, overlap or missing constructs	Not stated
53. Scudder et al.	Program Sustainability Assessment Tool (PSAT)	To examine factors impacting the sustainability of parent-child interaction therapy (PCIT) in large-scale initiatives in order to identify potential predictors of sustainment	Assessment	United States	Multiple Settings	Mixed Methods	Multi-site	Improved understadning of sustainability and associated factors	Applicability or relevance, overlap or missing constructs	yes		All initiatives were actively sustaining parent-child interaction therapy	Leadership groups and steering committees		‘word of mouth’ and TV campaigns	Diffusion programme across the United States		Being responsive to existing needs and challenges
54. Smith et al.	Program Sustainability Assessment Tool (PSAT)	To examine how funding influenced the delivery of fall prevention strategies and the capacity for program implementation and sustainability among the three organisations.	Assessment	United States	Multiple Settings	Quantitative	Multi-site	Not stated	Difficulty in application	Not stated
55. Stoll et al.	Program Sustainability Assessment Tool (PSAT)	To understand the factors that influenced the programs’ expected sustainability of the programs after external funding ended	Assessment, Guidance and Evaluation	United States	Primary Care	Mixed Methods	Multi-site	Aid analysis and interpretation	Not stated	Not stated
56. Stolldorf et al.	LoIn Scale	To determine the level of sustainability of rapid response teams (RRTs) among a group of hospitals that participated in a state-wide collaborative to implement and sustain RRTs	Assessment	United States	Secondary Care	Quantitative	Multi-site	Not stated	Not stated	Yes		(partial)the Rapid Response Teams have yet to become fully integrated and sustained in the hospitals that participated in this study		Integration in the managerial subsystem (i.e. monitoring/evaluating and supervising RRTs)			Low niche saturation was reported for the education and training of rapid response team members and staff		The allocation of resources to support the RRT program was problematic for organizations
57. Sutton et al.	Normalisation process theory	To explore the utility of NPT as a methodological framework to aid exploration of Enhanced Recovery After Surgery (ERAS) programme implementation	Assessment, Guidance and Analysis	United Kingdom	Tertiary Care	Qualitative	Single site	Improved understadning of sustainability and associated factors	Applicability or relevance, overlap or missing constructs	Not stated
58. Thomas, L.H. et al.	Normalisation process theory	To identify the organisational context for embedding the (Systematic Voiding Programme) SVP. NPT provided the theoretical framework for understanding practical issues involved in the interventions into routine practice	Analysis & Assessment	United Kingdom	Secondary Care	Mixed Methods	Single site	Improved understadning of sustainability and associated factors	Not stated	Not stated
59. Toledo Romanib et al.	LoIn Scale	To evaluate the sustainability of a community-based dengue control intervention over a period of 2 years after the withdrawal of external support	Analysis	Cuba	Primary Care	Mixed Methods	Multi-site	Not stated	Not stated	Yes	Behavioural changes related to dengue control were largely maintained	Activities were included in the annual plan of the health area’s vertical control programme	Relationships were built and maintained between the different structures involved, and then evolved from collaborative relations to team work based on negotiations.		Community received educative messages through mass media and community meetings		Training of health promoters continues		Funds for the activities of the Provincial/Municipal Coordination Group and the CWG were included in the annual budget of the control programme
60. Trietsch, J. et al.	Normalisation process theory	To describe and analyse the challenges of embedding a quality improvement strategy to improve test-ordering behaviour of general practitioners.	Analysis & Guidance	The Netherlands	Primary Care	Qualitative	Multi-site	Improved understadning of sustainability and associated factors	Not stated	Not stated
61. Underwood, M.N. et al.	Leffer's Conceptual Framework for Partnership and Sustainability	To assess equitable partnerships between global partners to address areas of shared importance, such as equity and justice in health promotion	Guidance and Assessment	Dominican Republic	Nursing Education	Qualitative	Multi-site	Improved understadning of sustainability and associated factors	Applicability or relevance, overlap or missing constructs	Not stated
62. Upvall et al.	Leffer's Conceptual Framework for Partnership and Sustainability	The purpose of this study was to revise a conceptual model of global health partnerships and collaboration integrating the perspectives of nurses from low- and middle-resource countries	Guidance	Multiple Countries	Nursing Education	Qualitative	Multi-site	Aid analysis and interpretation	Not stated	Not stated
63. Van Acker et al.	LoIn Scale	To explore the extent to which the ‘10,000 Steps' was integrated within the culture of organizations	Assessment	Belgium	Primary Care	Mixed Methods	Multi-site	Not stated	Not stated	Yes	Citizens aware of ‘10,000 Steps’ reported significantly higher leisure time and household PA levels than those not aware	50% of the organisations continued '10,000 Steps' programme						Adaptations o (e.g. replacing or supplementing posters in public places, changing campaign image,
64. Volker et al.	Normalisation process theory	To determine the feasibility of translating intervention outcomes from the Model for Prevention study, into real world practice, implementation work done by stakeholders was examined using the NPT	Analysis	Australia	Primary Care	Qualitative	Multi-site	Aid analysis and interpretation	Applicability or relevance, overlap or missing constructs	Not stated
65. Walker et al.	Normalisation process theory	To support the development and optimisation of a Colorectal cancer RISk Prediction tool (‘CRISP’) for use in primary care. NPT used to develop interview guide and organise emerging themes	Analysis & Guidance	Australia	Primary Care	Qualitative	Multi-site	Aid analysis and interpretation	Not stated	Not stated
66. Wallen et al.	The ARCC (Advancing Research and Clinical practice through close Collaboration) model	To guide for the development of a programme for nurses to become Evidence-based Practice mentors and champions. The ARCC model provided a framework for the development of the programme.	Guidance	United States	Secondary Care	Mixed Methods	Multi-site	Not stated	Applicability or relevance, overlap or missing constructs	Not stated
67. Winterton and Chambers	Conceptual framework for planning for sustainability of community-based health programs	To explore barriers to delivering sustainable rural community programmes to increase social participation among Australian seniors	Analysis & Assessment	Australia	Community Care	Qualitative	Multi-site	Improved understadning of sustainability and associated factors	Difficulty in application	Not stated
68. Zakumumpa et al.	LoIn Scale	To identify facilitators and barriers to the long-term sustainability of antiretroviral therapy (ART) programs at six health facilities	Assessment	Uganda	Primary Care	Mixed Methods	Multi-site	Aid analysis and interpretation	not stated	Not stated

## Sheet: Sheet1
Author	Sustainability approach used	Purpose of use Description:	Country	Setting	Study Design	Sites
1. Ahmad M.S. & Abu Talib N.B.	Program Sustainability Index (PSI)	To examine the community empowerment impact on sustainability of Community driven projects after decentralization in Pakistan	Pakistan	Primary Care	Quantitative	Single site
2. Ahmad M.S. & Abu Talib N.B.	Program Sustainability Index (PSI)	To explore the relationship between community empowerment, sense of community and sustainability of community-driven projects.	Pakistan	Primary Care	Quantitative	Multi-site
3. Atkins, S. et al.	Normalisation process model	To explore staff perceptions	South Africa	Primary Care	Qualitative	Multi-site
4. Bamford, C. et al.	Normalisation process theory	to understand the barriers and facilitators to implementing the guidelines and inform future implementation.	United Kingdom	Tertiary Care	Qualitative	Multi-site
5. Blakeman et al.	Normalisation process theory	To understand the work surrounding the implementation of a new disease classification into primary care.	United Kingdom	Primary Care	Qualitative	Single site
6. Blanchet K et al.	The Sustainability Analysis Process (SAP)	to compare the definition and use of sustainability indicators in two rehabilitation sectors	Multiple Countries	Tertiary Care	Qualitative	Multi-site
7. Bocoum et al.	Normalisation process model	To identify barriers and facilitators and to explore the likelihood to become routinely incorporated in practice.	Kenya	Primary Care	Mixed Methods	Multi-site
8. Burau et al.	Normalisation process theory	To analyse the implementation of a structural health promotion intervention in community mental health organisations	Denmark	Primary Care	Qualitative	Multi-site
9. Campbell, S. et al	Gruen's Model of health-programme sustainability	To describe links between the programme, interventions and stakeholders. To organize and report the findings.	Canada	Primary Care	Qualitative	Multi-site
10. Chilundo et al.	Shell's Capacity for sustainability framework	To summarise the facilitators of and barriers to an health promotion programme's sustainability	Mozambique	Primary Care	Qualitative	Multi-site
11. Coupe, N. et al.	Normalisation process theory	To identify barriers and facilitators to the successful implementation of an intervention into UK primary care	United Kingdom	Primary Care	Qualitative	Multi-site
12. Cramm, J.M. & Nieboer, A.P.	Slaghuis's Framework and Instrument for sustainability	To identify the predictive role of short and long term improvements in quality of chronic care delivery on program sustainability.	The Netherlands	Tertiary Care	Qualitative	Multi-site
13. Cramm, J.M. et al.	Slaghuis's Framework and Instrument for sustainability	To explore associations between partnership functioning synergy and sustainability of innovative programmes in community care.	The Netherlands	Community Care	Quantitative	Multi-site
14. Deconinck et al.	Atun's Conceptual Framework for analysing integration of targeted health interventions into health systems	To identify mechanisms promoting or hindering integration of acute malnutrition interventions into the national health system in Niger	Niger	Secondary Care	Qualitative	Multi-site
15. Desveaux et al.	Normalisation process theory (NPT)	NPT constructs were used to categories and synthesized the themes emerging from the data,	Canada	Multiple Settings	Qualitative	Multi-site
16. Diaz del Castillo	Conceptual framework for planning for sustainability of community-based health programs	Framework was used to develope categories to independently code each interview.	Colombia	Community Care	Mixed Methods	Multi-site
17. Dickinson et al.	Normalisation process theory	Used to mapped the themes after thematic analysis	United Kingdom	Tertiary Care	Qualitative	Multi-site
18. Doyle, C. et al.	NHS III Sustainability Model	To help healthcare teams recognise determinants of sustainability and take action to embed new practice in routine care.	United Kingdom	Multiple settings	Mixed Methods	Multi-site
19. Drew, S. et al.	Normalisation process theory	To understand how secondary fracture prevention services can be successfully implemented to inform the implementation and integration of these services into practice.	United Kingdom	Secondary Care	Qualitative	Multi-site
20. Dugdale et al.	Normalisation process model	To investigate how a treatment programme for substance misuse is embedded as normal practice within Crime Reduction Initiatives	United Kingdom	Community Care	Qualitative	Multi-site
21. Farr et al.	Normalisation process theory	To analyse the implementation and acceptability of the eConsult system from patient and staff perspectives using the NPT as a framework to develop coding	Australia	Primary Care	Mixed Methods	Multi-site
22. Fleiszer, A. et al	Fleiszer's Framework for the sustainability of healthcare innovations	To understand how a nursing best practice guidelines program was sustained on acute healthcare centre nursing units. To guide data collection and content analysis.	Canada	Tertiary Care	Qualitative	Single site
23. Ford, J.H. et al.	NHS III Sustainability Model	To measure the sustained use of Family Care Maps within Polytrauma Rehabilitation Centres	United States	Tertiary Care	Mixed Methods	Multi-site
24. Fox et al.	Fox's sustainability of innovation theoretical framework	To guide data collection, analysis and reporting	Australia	Primary Care	Qualitative	Multi-site
25. Franx et al.	Normalisation process theory	To provide a better understanding of the findings the process evaluation and guide recommendations to conduct implementation projects in depression care.	The Netherlands	Primary Care	Qualitative	Single site
26. Furler et al.	Normalisation process model	To support analysis of data and develop initial coding categories	Australia	Primary Care	Qualitative	Multi-site
27. Gask et al.	Normalisation process model	To inform the process of implementation of collaborative care and provide a framework to guide analysis	United Kingdom	Primary Care	Quantitative	Multi-site
28. Gillespie et al.	Normalisation process theory	To provide an explanatory model to explore and evaluate the implementation of a complex intervention in the Operating Room (OR) context.	Australia	Primary Care	Mixed Methods	Single site
29. Glynn et al.	Normalisation process theory	To conduct a theoretically informed analysis, using NPT, of the potential barriers and levers to the implementation of a health intervention to promote physical activity in primary care.	Ireland	Primary Care	Qualitative	Single site
30. Godden & King	Normalisation process model	To explore how successful implementation of proposed new technologies could be achieved through analysis using the NPT	United Kingdom	Primary Care	Qualitative	Multi-site
31. Green A.E. et al.	Program Sustainability Index (PSI)	To examine the role of collaborations in sustaining service delivery	United States	Primary Care	Mixed Methods	Multi-site
32. Herbert et al.	Normalisation process theory	To gain an understanding of the facilitating factors and challenges of implementing the Enhanced Recovery After Surgery (ERAS) programme using NPT to the develop the interview topic guide and to aid analysis	United Kingdom	Tertiary Care	Qualitative	Single site
33. Higuchi, K.S. et al.	NHS III Sustainability Model	To examine the activities and resource implications for healthcare organisations involved in the introduction of multiple nursing guidelines, the Sustainability Model provided a framework to guide the examination of guideline implementation activities	Canada	Multiple settings	Qualitative	Multi-site
34. Hooker, L. et al.	Normalisation process theory	To understand the barriers and facilitators of implementing an enhanced screening model into nurse clinical practice, NPT was used to inform the process evaluation of a pragmatic, cluster randomised controlled trial	Australia	Primary Care	Mixed Methods	Multi-site
35. Ibrahim et al.	Normalisation process theory	To evaluate the implementation of grip strength measurement into routine clinical practice. NPT offered a framework for identifying specific factors that enabled implementation.	United Kingdom	Primary Care	Mixed Methods	Single site
36. Johnson et al.	Normalisation process theory	To improve the nutritional care of preterm infants by developing a complex (multifaceted) intervention. NPT used as a framework. to guide implementation in order to embed the new practices into routine care.	United Kingdom	Tertiary Care	Quantitative	Single site
37. Kennedy et al.	Normalisation process theory	To refine components of the Whole System Informing Self-management Engagement (WISE) approach. NPT provided a framework for further development of the intervention.	United Kingdom	Primary Care	Qualitative	Multi-site
38. Latter et al.	Normalisation process theory	To develop a pain medicines management intervention for cancer patients’ carers and evaluate feasibility and acceptability to nurses and carers. Interview guides were informed by NPT	United Kingdom	Primary Care	Mixed Methods	Multi-site
39. Leon, N. et al.	Normalisation process model	To inform theoretical analysis of the implementation processes for Provider-initiated HIV testing and counselling (PITC) with a view to improving the optimisation of PITC scale-up in the future. NPM provided a framework to inform analysis of the implementation processes	South Africa	Primary Care	Qualitative	Multi-site
40. Levin et al.	The ARCC (Advancing Research and Clinical practice through close Collaboration) model	To determine the preliminary effects of implementing the Advancing Research and Clinical practice through close Collaboration (ARCC) model on nurses’ EBP beliefs, EBP implementation behaviours, group cohesion, productivity, job satisfaction, and attrition/turnover rates.	United States	Primary Care	Quantitative	Single site
41. Lloyd, A. et al.	Normalisation process theory	To use NPT to examine the work that needs to be done by health professionals to inform future efforts to implement and embed shared decision making	United Kingdom	Secondary Care	Qualitative	Single site
42. Mair et al.	Normalisation process model	To perform a process evaluation of a randomized controlled trial (RCT) of home telecare for the management of acute exacerbations of chronic obstructive pulmonary disease (COPD), using the normalization process model (NPM) as an explanatory framework	United Kingdom	Primary Care	Qualitative	Single site
43. May et al.	Normalisation process theory	To identify factors inhibiting the implementation and integration of telecare systems for chronic disease management in the community.	United Kingdom	Primary Care	Qualitative	Multi-site
44. Moreland-Russel et al.	Program Sustainability Assessment Tool (PSAT)	To identify factors that influenced the sustainability capacity of a coordinated approach to chronic disease prevention	United States	Multiple Settings	Mixed Methods	Multi-site
45. Murray et al.	Normalisation process theory	To explore and understand the experiences	United Kingdom	Multiple Settings	Qualitative	Multi-site
		of implementing e-health initiatives and
		assess factors which promote or inhibit the successful implementation, embedding, and integration of e-health initiatives.
46. Naldemirci et al	Normalisation process theory	To analyse emergent strategies adopted by healthcare professionals to overcome barriers to normalization of a specific framework of person-centred care (PCC). NPT used to analyse different challenges and strategies in a systematic fashion	Sweden	Primary Care	Qualitative	Multi-site
47. O'Donnell and Kaner	Normalisation process theory	NPT used to help understand the barriers and facilitators experienced by GPs as they implemented alcohol prevention activities in routine clinical practice.	United Kingdom	Primary Care	Qualitative	Multi-site
48. O'Donnell et al.	Normalisation process theory	To describe and reflect on the process of designing and delivering a training programme supporting the use of theory. NPT used to shape the study approach, facilitate data collection and guide the analysis	Multiple Countries	Multiple Settings	Qualitative	Multi-site
49. Pentecost et al.	Normalisation process theory	To identify a set of principles that can be built into an innovative fundamental nursing care protocol to embed the system into nursing practice. NPT used in analysis to map process data onto NPT concepts	United Kingdom	Nursing Education	Qualitative	Multi-site
50. Redman	LoIn Scale	To measure the amount of routinization of diabetes education programs Maryland and Pennsylvania hospitals	United States	Secondary Care	Quantitative	Multi-site
51. Sanders et al.	Normalisation process theory	NPT was used to guide analysis and explain the uptake of a new system and to examine the relevance of coherence for the implementation of innovations in organisations	United Kingdom	Primary Care	Qualitative	Multi-site
52. Scott et al.	Conceptual framework for sustainability of public health programs	The framework was used to inform the design of a sustainable, locally acceptable and culturally appropriate public health program using stakeholder input on factors that affect program sustainability	Zambia	Community Care	Mixed Methods	Multi-site
53. Scudder et al.	Program Sustainability Assessment Tool (PSAT)	To examine factors impacting the sustainability of parent-child interaction therapy (PCIT) in large-scale initiatives in order to identify potential predictors of sustainment	United States	Multiple Settings	Mixed Methods	Multi-site
54. Smith et al.	Program Sustainability Assessment Tool (PSAT)	To examine how funding influenced the delivery of fall prevention strategies and the capacity for program implementation and sustainability among the three organisations.	United States	Multiple Settings	Quantitative	Multi-site
55. Stoll et al.	Program Sustainability Assessment Tool (PSAT)	To understand the factors that influenced the programs’ expected sustainability of the programs after external funding ended	United States	Primary Care	Mixed Methods	Multi-site
56. Stolldorf et al.	LoIn Scale	To determine the level of sustainability of rapid response teams (RRTs) among a group of hospitals that participated in a state-wide collaborative to implement and sustain RRTs	United States	Secondary Care	Quantitative	Multi-site
57. Sutton et al.	Normalisation process theory	To explore the utility of NPT as a methodological framework to aid exploration of Enhanced Recovery After Surgery (ERAS) programme implementation	United Kingdom	Tertiary Care	Qualitative	Single site
58. Thomas, L.H. et al.	Normalisation process theory	To identify the organisational context for embedding the (Systematic Voiding Programme) SVP. NPT provided the theoretical framework for understanding practical issues involved in the interventions into routine practice	United Kingdom	Secondary Care	Mixed Methods	Single site
59. Toledo Romanib et al.	LoIn Scale	To evaluate the sustainability of a community-based dengue control intervention over a period of 2 years after the withdrawal of external support	Cuba	Primary Care	Mixed Methods	Multi-site
60. Trietsch, J. et al.	Normalisation process theory	To describe and analyse the challenges of embedding a quality improvement strategy to improve test-ordering behaviour of general practitioners.	The Netherlands	Primary Care	Qualitative	Multi-site
61. Underwood, M.N. et al.	Leffer's Conceptual Framework for Partnership and Sustainability	To assess equitable partnerships between global partners to address areas of shared importance, such as equity and justice in health promotion	Dominican Republic	Nursing Education	Qualitative	Multi-site
62. Upvall et al.	Leffer's Conceptual Framework for Partnership and Sustainability	The purpose of this study was to revise a conceptual model of global health partnerships and collaboration integrating the perspectives of nurses from low- and middle-resource countries	Multiple Countries	Nursing Education	Qualitative	Multi-site
63. Van Acker et al.	LoIn Scale	To explore the extent to which the ‘10,000 Steps' was integrated within the culture of organizations	Belgium	Primary Care	Mixed Methods	Multi-site
64. Volker et al.	Normalisation process theory	To determine the feasibility of translating intervention outcomes from the Model for Prevention study, into real world practice, implementation work done by stakeholders was examined using the NPT	Australia	Primary Care	Qualitative	Multi-site
65. Walker et al.	Normalisation process theory	To support the development and optimisation of a Colorectal cancer RISk Prediction tool (‘CRISP’) for use in primary care. NPT used to develop interview guide and organise emerging themes	Australia	Primary Care	Qualitative	Multi-site
66. Wallen et al.	The ARCC (Advancing Research and Clinical practice through close Collaboration) model	To guide for the development of a programme for nurses to become Evidence-based Practice mentors and champions. The ARCC model provided a framework for the development of the programme.	United States	Secondary Care	Mixed Methods	Multi-site
67. Winterton and Chambers	Conceptual framework for planning for sustainability of community-based health programs	To explore barriers to delivering sustainable rural community programmes to increase social participation among Australian seniors	Australia	Community Care	Qualitative	Multi-site
68. Zakumumpa et al.	LoIn Scale	To identify facilitators and barriers to the long-term sustainability of antiretroviral therapy (ART) programs at six health facilities	Uganda	Primary Care	Mixed Methods	Multi-site

## Sheet: Sheet2
Author	Sustainability approach used	Purpose of use Description:	Country	Setting	Study Design	Sites	Category: planning, assessment, evaluation, analysis or guidance	Description of Use- How was it used?	Benefits of use	Benefits summary	Challenges of Use	Challenges Summary	Sustainability Outcomes Summary	Benefits for patients, staff and stakeholders continue	Initiative activities or components of the original intervention continue	Maintenance of relationships, partnerships or networks	Maintenance of new procedures, and policies	Attention and awareness of the problem or issue is continued or increased	Replication, roll-out or scale up of the initiative	Capacity built (skills and capabilities) within staff, stakeholders and communities	Adaptation in response to new evidence or contextual influences	Gaining further funds to continue the initiative and maintain improvements
1. Ahmad M.S. & Abu Talib N.B.	Program Sustainability Index (PSI)	To examine the community empowerment impact on sustainability of Community driven projects after decentralization in Pakistan	Pakistan	Primary Care	Quantitative	Single site	Assessment	Unsure - it seems that the tool was mostly adapted in the study but not used as itself	Unsure	Not stated	Unsure	Not stated	Not stated
2. Ahmad M.S. & Abu Talib N.B.	Program Sustainability Index (PSI)	To explore the relationship between community empowerment, sense of community and sustainability of community-driven projects.	Pakistan	Primary Care	Quantitative	Multi-site	Assessment	Valuing community was measured using 6-items version of (Mancini and Marek 2004) (e.g. project goals are matched with community resources)	To provide a scale and measurement	Not stated	Had to be adapted as the original was ont used	need for adaptation or improvement	Not stated
3. Atkins, S. et al.	Normalisation process model	To explore staff perceptions	South Africa	Primary Care	Qualitative	Multi-site	Assessment	become workable and integrated into everyday work [14]. The model focuses on the “operational work peo- ple do to enact a set of practices” [17] and was chosen in order to highlight the experiences of staff in making the programme work in practice.	Overall, the NPM [14] assisted in identifying factors that affected the embedding of the programme within the clinics.	Improved understadning of sustainability and asscoataited factors	The chal- lenge of implementing the NPM is that many of the categories within it overlap, and issues emerging from the interviews and FGDs may be closely interrelated and so may be difficult to assign to a single category.	Applicability or relevance, overlap or missing constructs	Recommendations
4. Bamford, C. et al.	Normalisation process theory	to understand the barriers and facilitators to implementing the guidelines and inform future implementation.	United Kingdom	Tertiary Care	Qualitative	Multi-site	Assessment, Analysis & Evalutation	to understand the barriers and facilitators to implementing the guidelines and inform future implementation.	The four key constructs of NPT [44] proved useful in understand- ing the barriers to implementation. Most previous stud- ies using NPT have focused primarily on collective action [45,49]; our work highlights the importance of the remaining constructs, in particular, the critical role of coherence.	Improved understadning of sustainability and asscoataited factors	One possible area for further development of NPT would be to link the theoretical constructs of NPT to specific behavior-change techniques; this would increase the practical utility of the theory.	need for adaptation or improvement	Not stated
5. Blakeman et al.	Normalisation process theory	To understand the work surrounding the implementation of a new disease classification into primary care.	United Kingdom	Primary Care	Qualitative	Single site	Assessment	NPT was identified as a relevant theory to understand the work surrounding the implementation of a new disease classification into primary care.	using NPT as a framework, the study constructed an understanding of how early-stage CKD is encountered and dealt with in general practice. NPT provided a framework to explore in greater detail the interactional work that occurs in clinical encounters and within an organisation. 12,13	Improved understadning of sustainability and asscoataited factors	None identified	Not stated	Not stated
6. Blanchet K et al.	The Sustainability Analysis Process (SAP)	to compare the definition and use of sustainability indicators in two rehabilitation sectors	Multiple Countries	Tertiary Care	Qualitative	Multi-site	Analysis	The objective of this paper is to compare the definition and use of sustainability indicators developed through the SAP in two rehabilitation sectors, one in Nepal and one in Somaliland, and analyse the contextual factors (including the characteristics of system stakeholder networks) influencing the use of sustainability data.	Although it is difficult to attribute the precise causes involved, evidence from qualitative discussions with stakeholders suggested that the SAP, through this process of discussion, consensus-building, data collection, and information-sharing, appeared to support the advancement of system sustainability in Nepal by encour- aging the participation of major stakeholders outside the rehabilitation …	Improved understadning of sustainability and asscoataited factors	During this period, no organisation took the lead to coordinate follow-up of the SAP.	Not stated	maintaining policies and procedures
7. Bocoum et al.	Normalisation process model	To identify barriers and facilitators and to explore the likelihood to become routinely incorporated in practice.	Kenya	Primary Care	Mixed Methods	Multi-site	Assessment	First, it allows identification and description of factors that have been shown to be important in promoting or inhibiting the implementation of interventions. Second, it provides a basis for assessing the likelihood that an intervention will become routinely incorporated in practice. We sought to identify barriers and facilitators for the introduction of a rapid test for syphilis screening among…	Through the four facotrs of the NPM, the likelihood that point of care test for syphilis will become routinely incorporated in practice was able to be explored.	Not stated	None identified	not stated	Not stated
8. Burau et al.	Normalisation process theory	To analyse the implementation of a structural health promotion intervention in community mental health organisations	Denmark	Primary Care	Qualitative	Multi-site	Analysis	The study used Normalization Process Theory (NPT) to analyse the implementation of the health promotion intervention in these different contexts	NPT generally offered a useful way of organising our data and we did not find important themes that did not fit into the framework.	Aid analysis and interpretation	difficulties with coding and reporting some of the data with- out overlap between constructs,, particularly in relation to the constructs of Cognitive Participation and Collective Action.	Difficulty in application	Not stated
9. Campbell, S. et al	Gruen's Model of health-programme sustainability	To describe links between the programme, interventions and stakeholders. To organize and report the findings.	Canada	Primary Care	Qualitative	Multi-site	Assessment	To highlight the complex inter- actions between programs, health issues, and stake- holders.	We found that applying the Gruen etal. model [21] and examining the interactions between the health problem (defined by UOHI as ‘smoking by patients admitted to hospital’), the program (i.e., the OMSC activities), and program drivers (e.g., key stake- holders such as funders, managers, hospital administra- tors, policy makers, and community leaders), provided greater insight into the sustainabili…	Improved understadning of sustainability and asscoataited factors	None identified	Not stated	Recommendations
10. Chilundo et al.	Shell's Capacity for sustainability framework	To summarise the facilitators of and barriers to an health promotion programme's sustainability	Mozambique	Primary Care	Qualitative	Multi-site	Analysis	To guide thematic analysis	Helped anlayse facilators and barriers for sustainability in the AEP programe	Improved understadning of sustainability and asscoataited factors	Parts of the framework may not be applicable to other similar studies: Although public health impact is valued by the framework, other types of evi- dence may be valued by policy makers for health systems decision making	Not stated	Recommendations
11. Coupe, N. et al.	Normalisation process theory	To identify barriers and facilitators to the successful implementation of an intervention into UK primary care	United Kingdom	Primary Care	Qualitative	Multi-site	Analysis & Assessment	For analysis: secondary analysis	Value in utilising the NPT to analyse implementation	Aid analysis and interpretation	None identified	Not stated	Not stated
12. Cramm, J.M. & Nieboer, A.P.	Slaghuis's Framework and Instrument for sustainability	To identify the predictive role of short and long term improvements in quality of chronic care delivery on program sustainability.	The Netherlands	Tertiary Care	Qualitative	Multi-site	Assessment	the sustainability of new practices was assessed with eight items from the routinization instrument (Short Version) as developed by Slaghuis et al. (2011).	Slaghuis et al. (2011) showed that the psychometric properties of the measurement instrument are good and warrant application of the instrument in the evalua- tion of improvement projects, such as disease-management pro- grams aiming to improve quality of chronic care.	Focuses attention	None identified	Not stated	Not stated
13. Cramm, J.M. et al.	Slaghuis's Framework and Instrument for sustainability	To explore associations between partnership functioning synergy and sustainability of innovative programmes in community care.	The Netherlands	Community Care	Quantitative	Multi-site	Assessment	Used ofr assessment and asa measurement tool	Unsure	Not stated	None identified	Not stated	Not stated
14. Deconinck et al.	Atun's Conceptual Framework for analysing integration of targeted health interventions into health systems	To identify mechanisms promoting or hindering integration of acute malnutrition interventions into the national health system in Niger	Niger	Secondary Care	Qualitative	Multi-site	Assessment	used for assessment of findings	The framework approach provided a systems lens that deepened understanding of how pathways for increasing integration can help sustain coverage of effective interventions.	Improved understadning of sustainability and asscoataited factors	None identified	Not stated	Recommendations
15. Desveaux et al.	Normalisation process theory (NPT)	NPT constructs were used to categories and synthesized the themes emerging from the data,	Canada	Multiple Settings	Qualitative	Multi-site	Analysis & Guidance	Was used to explain potential mechanisms by which accreditation can impact quality	Provided theoretical evidence that coherence (a construct of NPT) aacounts for a link between accreddation and the impact of quality in healthcare.	Not stated	None identified	not stated	Not stated
16. Diaz del Castillo	Conceptual framework for planning for sustainability of community-based health programs	Framework was used to develope categories to independently code each interview.	Colombia	Community Care	Mixed Methods	Multi-site	Analysis & Guidance	To develop categories for analysis	Assisted in the analysis	Aid analysis and interpretation	No challenges identified with the actual tool but imited/reduced budget was an issue with the study which is highlighted by the framework	Not stated	Capacity Building, programme diffusion, maintaining partnerships, sustained attention
17. Dickinson et al.	Normalisation process theory	Used to mapped the themes after thematic analysis	United Kingdom	Tertiary Care	Qualitative	Multi-site	Analysis	To map the themes found to the 4 constructs of the NPT	the NPT framework to better understand the barriers and facilitators to the implementation of a cost effective behavioral intervention	Improved understadning of sustainability and asscoataited factors	None identified	Not stated	Not stated
18. Doyle, C. et al.	NHS III Sustainability Model	To help healthcare teams recognise determinants of sustainability and take action to embed new practice in routine care.	United Kingdom	Multiple settings	Mixed Methods	Multi-site	Assessment	designed to help healthcare teams recognise determinants of sustainability and take action to embed new practice in routine care.	Not Stated	Not stated	only 12 out of the 19 teams found the model acceptable	Difficulty in application	Not stated
19. Drew, S. et al.	Normalisation process theory	To understand how secondary fracture prevention services can be successfully implemented to inform the implementation and integration of these services into practice.	United Kingdom	Secondary Care	Qualitative	Multi-site	Analysis	The aim of this study was to use extended Normalization Process Theory to understand how and why secondary fracture prevention services can be successfully imple- mented in secondary care.	explored healthcare profes- sionals’ experiences and views about issues that affect the implementation of secondary fracture prevention services	Focuses attention	A challenge in the application of ex- tended Normalization Process Theory was the overlap- ping nature of the constructs, meaning that data could be coded into more than one construct.	Applicability or relevance, overlap or missing constructs	Not stated
20. Dugdale et al.	Normalisation process model	To investigate how a treatment programme for substance misuse is embedded as normal practice within Crime Reduction Initiatives	United Kingdom	Community Care	Qualitative	Multi-site	Analysis & Assessment	this study uses normalisation process theory to conceptualise how BFO may be moving beyond diffusion to become part of normal clinical practice throughout the organisation	Useful for thematic analysis	Aid analysis and interpretation	None identified. However, this study focused more on the NPT as opposed to the 'MODEL'	Not stated	Not stated
21. Farr et al.	Normalisation process theory	To analyse the implementation and acceptability of the eConsult system from patient and staff perspectives using the NPT as a framework to develop coding	Australia	Primary Care	Mixed Methods	Multi-site	Analysis & Assessment	To analyse patients’ implementation roles, using service co-produc- tion theory to understand how both patients and staff co-implement and use technology. Also, NPT was then used as a framework to order the codes	Together with the co-production theory, it proved to have enabled the integration of staff’s and patients’ perspectives	Aid analysis and interpretation	Unable to use by itself	Not stated	Not stated
22. Fleiszer, A. et al	Fleiszer's Framework for the sustainability of healthcare innovations	To understand how a nursing best practice guidelines program was sustained on acute healthcare centre nursing units. To guide data collection and content analysis.	Canada	Tertiary Care	Qualitative	Single site	Assessment, Guidance and Analysis	to examine the long-term sustainability and discontinuation of different kinds of innovations (e.g., large versus small, refinements versus disruptions, relational versus technical, locally-generated versus externally-imposed) in diverse frontline nursing settings.	Ability to exmaine the long-term sustain- ability of an evidence-informed program at the nursing unit level of an acute healthcare center.	Not stated	None identified	Not stated	Recommendations
23. Ford, J.H. et al.	NHS III Sustainability Model	To measure the sustained use of Family Care Maps within Polytrauma Rehabilitation Centres	United States	Tertiary Care	Mixed Methods	Multi-site	Assessment	was used to measure the propensity that PRCs will sustain use of the FCM [19–20].	Able to provide a measurement where the score states if a component in the organisation or intervention needs improvement for sustainability	Focuses attention	None identified	Not stated	Benefits for patients, Policies and procedures, capacity building
24. Fox et al.	Fox's sustainability of innovation theoretical framework	To guide data collection, analysis and reporting	Australia	Primary Care	Qualitative	Multi-site	Guidance. Analysis, Evaluation	The framework guided data collection, analysis and reporting. For Analysis: It was use to examine the political sustainability indicators identified by the framework. Also to provide a clear conceptual model for an in-depth evaluation of ENP services	Proved to provide a conceptual model.	Aid analysis and interpretation	The results of this research indi- cate that ENP service in this study do not entirely meet the factors of the Sustainability of Innovation Framework and therefore has posed questions that are an outcome of robust enquiry	Not stated	Not stated
25. Franx et al.	Normalisation process theory	To provide a better understanding of the findings the process evaluation and guide recommendations to conduct implementation projects in depression care.	The Netherlands	Primary Care	Qualitative	Single site	Analysis & Assessment	To assist analyiss of results	The use of NPT helped to interpret the findings in a generalizable framework for adoption of new routines.	Aid analysis and interpretation	Besides this message that the use of NPT has led us to, the application of the NPT constructs to our data has also been problematic due to the overlap and difficulty of discerning the difference between the constructs. Another criticism of NPT is related to the point that May and Finch address: that NPT ‘focuses on the work of embedding and of sustaining practices within interaction chains’ [19].…	need for adaptation or improvement	Not stated
26. Furler et al.	Normalisation process model	To support analysis of data and develop initial coding categories	Australia	Primary Care	Qualitative	Multi-site	Analysis & Assessment	Data analysis drew on the normalisation Process model (nPm)13 in developing initial coding categories	normalisation process theory provides a framework for analysis of the findings through focusing on how the ‘work’ of diabetes care is understood, given meaning, undertaken and supported	Focuses attention	None identified	Not stated	Not stated
27. Gask et al.	Normalisation process model	To inform the process of implementation of collaborative care and provide a framework to guide analysis	United Kingdom	Primary Care	Quantitative	Multi-site	Analysis	To facilitate the undertsanding of treatment burden	The NPM provided us with a neat and conceptually rich framework to guide analysis and our thinking about a range of key issues in the implementation of collabora- tive care for depression in both research trials and rou- tine practic	Aid analysis and interpretation	No major challennges, just that the study was not able to use all 4 constructs of the NPM	Applicability or relevance, overlap or missing constructs	Discontinued 4. Maintenance of new organisational practices, procedures, and policies
28. Gillespie et al.	Normalisation process theory	To provide an explanatory model to explore and evaluate the implementation of a complex intervention in the Operating Room (OR) context.	Australia	Primary Care	Mixed Methods	Single site	Evaluation	We chose the NPT as an explanatory model to explore and evaluate the implementation of a complex intervention in the Operating Room (OR) context.	NPT was useful to better understand and explain the so- cial processes through which modifications to checklist implementation and sustained use could be evaluate	Improved understadning of sustainability and asscoataited factors	A challenge in its applica- tion was the overlapping nature of the four constructs, meaning that the qualitative data could be coded into more than one construct. While the four NPT constructs demonstrated ad- equate internal consistency, Cronbach’s α for the con- struct collective action was slightly lower than the desired α 0.70.	Applicability or relevance, overlap or missing constructs	Not stated
29. Glynn et al.	Normalisation process theory	To conduct a theoretically informed analysis, using NPT, of the potential barriers and levers to the implementation of a health intervention to promote physical activity in primary care.	Ireland	Primary Care	Qualitative	Single site	Analysis	To conduct an informed analaysis using the NPT	1. A NPT generated topic guide (Table 3) was used to encourage discussion coherent with the study objectives.2., NPT offers a means of determining factors that help and hinder the successful implementation of. 3. NPT can act as a sensitizing tool allowing the researchers to scrutinize implementation issues pertaining to the use of the smartphone application in the particular context studied in th…	Improved understadning of sustainability and asscoataited factors	None identified	Not stated	Not stated
30. Godden & King	Normalisation process model	To explore how successful implementation of proposed new technologies could be achieved through analysis using the NPT	United Kingdom	Primary Care	Qualitative	Multi-site	Assessment	To facilitate the undertsanding of treatment burden	This model assesses the conditions necessary to support the introduction of complex interventions into the health care workplace.	Improved understadning of sustainability and asscoataited factors	None identified	Not stated	Recommendations
31. Green A.E. et al.	Program Sustainability Index (PSI)	To examine the role of collaborations in sustaining service delivery	United States	Primary Care	Mixed Methods	Multi-site	Assessment	To facilitate the undertsanding of treatment burden	Not Stated	Not stated	None identified	not stated	Not stated
32. Herbert et al.	Normalisation process theory	To gain an understanding of the facilitating factors and challenges of implementing the Enhanced Recovery After Surgery (ERAS) programme using NPT to the develop the interview topic guide and to aid analysis	United Kingdom	Tertiary Care	Qualitative	Single site	Analysis & Guidance	NPT was used in the development of the interview topic guide and to aid analysis of interview data.	Facilitating factors and challenges of implementing an ERAS programme by NPT construct	Improved understadning of sustainability and asscoataited factors	None identified	Not stated	Recommendations
33. Higuchi, K.S. et al.	NHS III Sustainability Model	To examine the activities and resource implications for healthcare organisations involved in the introduction of multiple nursing guidelines, the Sustainability Model provided a framework to guide the examination of guideline implementation activities	Canada	Multiple settings	Qualitative	Multi-site	Guidance, Analysis	To facilitate the undertsanding of treatment burden	The NHS Sustainability Model proved a useful framework to organise the wide range of activities that supported the initial introduction and sustained involve- ment in guideline implementatio	Aid analysis and interpretation	The information contained in the annual reports did not explicitly address sustainability but the activities undertaken fit very well within the NHS Sustainability Model	Not stated	Benefits continue
34. Hooker, L. et al.	Normalisation process theory	To understand the barriers and facilitators of implementing an enhanced screening model into nurse clinical practice, NPT was used to inform the process evaluation of a pragmatic, cluster randomised controlled trial	Australia	Primary Care	Mixed Methods	Multi-site	Assessment, Analysis, Guidance, Evaluation, Planning	To facilitate the undertsanding of treatment burden	NPT constructs serve to reframe our inductive coding categories and deepen our analysis.	Aid analysis and interpretation	Understanding NPT and its constructs is a time consuming and complex process.	Difficulty in application	Recommendations
35. Ibrahim et al.	Normalisation process theory	To evaluate the implementation of grip strength measurement into routine clinical practice. NPT offered a framework for identifying specific factors that enabled implementation.	United Kingdom	Primary Care	Mixed Methods	Single site	Assessmen & Guidance	Was used to design the study design and emergent data themes were mapped to the NPT framework ;checking for fit.	The NPT offered a framework for identifying specific factors that enabled implementation, as well as areas to target for future researc	Improved understadning of sustainability and asscoataited factors	Not much information provided	Not stated	Continued activities
36. Johnson et al.	Normalisation process theory	To improve the nutritional care of preterm infants by developing a complex (multifaceted) intervention. NPT used as a framework to guide implementation in order to embed the new practices into routine care.	United Kingdom	Tertiary Care	Quantitative	Single site	Assessment, Analysis, Guidance, Planning	Used for scores (NPT scores) with the use of NPT questionnaire	Using NPT in the present study to both develop and guide the implementation process, perhaps helped overcome the issues with the complex context of the NICU, providing contemporaneous feedback on the barriers to implementation and allowing a degree of plasticity of the intervention itsel	Improved understadning of sustainability and asscoataited factors	An important limitation of the NPT toolkit questionnaires used in this study is that staff responses may have been biased by their beliefs about the expectations of the study team	need for adaptation or improvement	Benefits continue, maintanence of policies and procedures
37. Kennedy et al.	Normalisation process theory	To refine components of the Whole System Informing Self-management Engagement (WISE) approach. NPT provided a framework for further development of the intervention.	United Kingdom	Primary Care	Qualitative	Multi-site	Analysis	Normalisation Process Theory provided a framework for development of the intervention.	Normalisation Process Theory (NPT) [21] is well orientated to describe and explain the way in which new or modified practices of thinking, enacting, and organising work associated with WISE are operationa- lised in healthcare	Improved understadning of sustainability and asscoataited factors	None identified	Not stated	Recommendations
38. Latter et al.	Normalisation process theory	To develop a pain medicines management intervention for cancer patients’ carers and evaluate feasibility and acceptability to nurses and carers. Interview guides were informed by NPT	United Kingdom	Primary Care	Mixed Methods	Multi-site	Guidance	NPT categories were usd to guide interveiws	Same as Impact	Aid analysis and interpretation	None identified	Not stated	Not stated
39. Leon, N. et al.	Normalisation process model	To inform theoretical analysis of the implementation processes for Provider-initiated HIV testing and counselling (PITC) with a view to improving the optimisation of PITC scale-up in the future. NPM provided a framework to inform analysis of the implementation processes	South Africa	Primary Care	Qualitative	Multi-site	Analysis	In this study, the Normal- isation Process Model (NPM) [6,7] was used as an analyt- ical framework for the analysis of how implementation processes shaped the outcomes of the controlled trial. The NPM was used to inform theoretical analysis of the implementation processes for PITC with a view to improving the optimisation of PITC scale-up in the future.	Ability to inform and discuss the dynamic interaction of these factors and how they may have influenced the normalisation of the new PITC intervention and the trial outcomes.	Focuses attention	A challenge with applying the NPM was how to avoid duplication and fragmentation resulting from the overlap between the various constructs and dimensions of the model.	Applicability or relevance, overlap or missing constructs	Continued activities, maintaining policies and procedures
40. Levin et al.	The ARCC (Advancing Research and Clinical practice through close Collaboration) model	To determine the preliminary effects of implementing the Advancing Research and Clinical practice through close Collaboration (ARCC) model on nurses’ EBP beliefs, EBP implementation behaviours, group cohesion, productivity, job satisfaction, and attrition/turnover rates.	United States	Primary Care	Quantitative	Single site	Evaluation	The primary purpose of this pilot study was to evaluate the preliminary effects of imple- menting the ARCC model on nurse and cost outcomes in a community health setting.	This pilot study demonstrated that imple- mentation of the ARCC model that includes an EBP mentor is feasible in home health care settings	Not stated	None identified	Not stated	Not stated
41. Lloyd, A. et al.	Normalisation process theory	To use NPT to examine the work that needs to be done by health professionals to inform future efforts to implement and embed shared decision making	United Kingdom	Secondary Care	Qualitative	Single site	Evaluation	To explte the dynamics of implementing interventions for the MAGIC intervention programme	No themes were identified that could not be coded using the NPT framework,	Not stated	None identified	Not stated	Benefits continue, continued pratices
42. Mair et al.	Normalisation process model	To perform a process evaluation of a randomized controlled trial (RCT) of home telecare for the management of acute exacerbations of chronic obstructive pulmonary disease (COPD), using the normalization process model (NPM) as an explanatory framework	United Kingdom	Primary Care	Qualitative	Single site	Evaluation	First of all, we are using the NPM as a tool to look retro- spectively at a service and help increase our understanding of why the service did not become normalized	The real promise of the NPM is its potential to be used as a tool to help assess the likelihood of future normal- ization of a complex intervention. It focuses attention on the work that people need to do to implement and integrate new technologies such as telecare	Focuses attention	The NPT does not prove its value as a predictive tool, and further work is clearly needed to address this issue	need for adaptation or improvement	Not stated
43. May et al.	Normalisation process theory	To identify factors inhibiting the implementation and integration of telecare systems for chronic disease management in the community.	United Kingdom	Primary Care	Qualitative	Multi-site	Analysis	To inform the integrative analysis	The NPT helped reveal specific factors that promoted and inhibited the implementation and integration of telecare systems for chronic disease management in the community, and related these to underlying mechanisms at work	Improved understadning of sustainability and asscoataited factors	None identified - more limitations with the structure of the study	Not stated	Recommendations
44. Moreland-Russel et al.	Program Sustainability Assessment Tool (PSAT)	To identify factors that influenced the sustainability capacity of a coordinated approach to chronic disease prevention	United States	Multiple Settings	Mixed Methods	Multi-site	Assessment & Evaluation	Was used as an assesment tool and was administered online to representatives from coordinated chronic disease programs in each of the 50 US states, District of Columbia, and Puerto Rico in August and September 2014.	This is the first article to examine the sustainability of programmatic infrastructure change—a change that results in a combination of missions, goals, and objectives into one structure. The quantitative and qualitative data collected indicated that the benefits of the coordinated approach reduced duplication of program efforts by streamlining processes and en- couraging what were previous uniqu…	Not stated	1.Centers for Disease Control and Prevention did not stipulate how states used their funds to build crosscut- ting infrastructure, so states took various approaches to coordination. These differences in approach likely accounted for some of the variability of PSAT scores across states. 2. In addition, while previous analyses17,18 have indicated that when taken together, the items in each domain a…	Not stated	Maintaining partnerships
45. Murray et al.	Normalisation process theory	To explore and understand the experiences of implementing e-health initiatives and assess factors which promote or inhibit the successful implementation, embedding, and integration of e-health initiatives.	United Kingdom	Multiple Settings	Qualitative	Multi-site	Analysis	NPT provided an ade- quate explanation for different perceived degrees of nor- malization.	NPT provides a useful frame- work for understanding the processes that affect the implementation, embedding, and integration of new technologies into healthcare systems	Improved understadning of sustainability and asscoataited factors	None identified	Not stated	Not stated
46. Naldemirci et al	Normalisation process theory	To analyse emergent strategies adopted by healthcare professionals to overcome barriers to normalization of a specific framework of person-centred care (PCC). NPT used to analyse different challenges and strategies in a systematic fashion	Sweden	Primary Care	Qualitative	Multi-site	Analysis	Mapping of GPCC challenges and strategies against NPT constructs	Mapping the challenges and strategies	Aid analysis and interpretation	None identified	Not stated	Not stated
47. O'Donnell and Kaner	Normalisation process theory	NPT used to help understand the barriers and facilitators experienced by GPs as they implemented alcohol prevention activities in routine clinical practice.	United Kingdom	Primary Care	Qualitative	Multi-site	Analysis & Assessment	In phase 2: emergent data themes were mapped against the four main constructs of NPT, checking for fit, and exploring areas of divergence	The main strength of this study is our use of NPT as an analytical lens through which to explore influences on GPs’ alcohol prevention practices.	Not stated	None identified	Not stated	Recommendations
48. O'Donnell et al.	Normalisation process theory	To describe and reflect on the process of designing and delivering a training programme supporting the use of theory. NPT used to shape the study approach, facilitate data collection and guide the analysis	Multiple Countries	Multiple Settings	Qualitative	Multi-site	Guidance, Analysis, Evaluation	To shape the study approach, facilitate data collection and guide the analysis, the NPT was used to achieved this. The study trained workers with using the NPT so their work can follow the NPT throughout the projects journey	It helped training and the project's process	Not stated	Not everyone knew how to use the NPT. we found the prospective application of NPT to our work to be invaluable but, at times, challenging	Difficulty in application	Recommendations
49. Pentecost et al.	Normalisation process theory	To identify a set of principles that can be built into an innovative fundamental nursing care protocol to embed the system into nursing practice. NPT used in analysis to map process data onto NPT concepts	United Kingdom	Nursing Education	Qualitative	Multi-site	Analysis	They reported the process by which practitioners have implemented AMG into practice, and we used key NPT concepts to map data on the AMG process against the NPT model. The NPT wad used predominately n the analysis	NPT was used to map AMG constructss. NPT has already been used to optimise Health Service interventions, it was consid ered useful at this early stage to identify potential difficulties in implementation.	Improved understadning of sustainability and asscoataited factors	None identified	Not stated	Recommendations
50. Redman	LoIn Scale	To measure the amount of routinization of diabetes education programs Maryland and Pennsylvania hospitals	United States	Secondary Care	Quantitative	Multi-site	Assessent	Enabled the determination of the degree of institutionalisation	Not Stated	Not stated	More work is needed to test the LoIn scale with larger samples and different health promotion progammes	need for adaptation or improvement	Continued activities
51. Sanders et al.	Normalisation process theory	NPT was used to guide analysis and explain the uptake of a new system and to examine the relevance of coherence for the implementation of innovations in organisations	United Kingdom	Primary Care	Qualitative	Multi-site	Assessment, Guidance and Analysis	Semistructured interviews were organised around the four dimensions of the NPT. Also, NPT was used primarily to guide analysis, and not to restrict the exploration of other possible theoreti- cal insights, such as through a broader application of the research and theoretical literature to the data.	Just guide analysis	Aid analysis and interpretation	NPT constructs (for example, cognitive parti- cipation, collective action, and reflexive monitoring) accurately reflected the behaviours and attitudes of the GPs in this study.	Not stated	Not stated
52. Scott et al.	Conceptual framework for sustainability of public health programs	The framework was used to inform the design of a sustainable, locally acceptable and culturally appropriate public health program using stakeholder input on factors that affect program sustainability	Zambia	Community Care	Mixed Methods	Multi-site	Guidance	this framework provided a roadmap of major constructs for us to examine for our design of a sustainable intervention.	Framework helped the four-pronged financial sustainability strategy found for the intervention	Improved understadning of sustainability and asscoataited factors	Was only able to explain for the 3 of the 4 prong of the financial sustainability strategy, which was the financial literacy of those overseeing the MWH	Applicability or relevance, overlap or missing constructs	Not stated
53. Scudder et al.	Program Sustainability Assessment Tool (PSAT)	To examine factors impacting the sustainability of parent-child interaction therapy (PCIT) in large-scale initiatives in order to identify potential predictors of sustainment	United States	Multiple Settings	Mixed Methods	Multi-site	Assessment	The Program Sustainability Assessment Tool (PSAT; [15]) was used to assess capacity for sustainability.	PSAT helped predict the initiatives’ ratings of integration into existing practices and the barrier of financial support and imple- mentation funding	Improved understadning of sustainability and asscoataited factors	Only used to assess ratings of integration into existing practices and the barrier of financial support and implementation funding	Applicability or relevance, overlap or missing constructs	continued activities, maintaining partnerships, Maintaining attention to the issue, diffusion, adaptation
54. Smith et al.	Program Sustainability Assessment Tool (PSAT)	To examine how funding influenced the delivery of fall prevention strategies and the capacity for program implementation and sustainability among the three organisations.	United States	Multiple Settings	Quantitative	Multi-site	Assessment	PSAT tool was used for the study's data colleciton and measurement.	The PSAT may be a useful tool to help grantees plan for sustainability and guide sustainability- related decisions.	Not stated	Not able to be used for wider range of stakeholders or diverse audiences and interventions. In the context of implementing multi-level fall pre- vention interventions, findings indicate the sustainability domains State DOH grantees perceive they are capable of addressing are not always those that are most modifiable among.	Difficulty in application	Not stated
55. Stoll et al.	Program Sustainability Assessment Tool (PSAT)	To understand the factors that influenced the programs’ expected sustainability of the programs after external funding ended	United States	Primary Care	Mixed Methods	Multi-site	Assessment, Guidance and Evaluation	To guide data collection and development of codes	Findings demonstrated the usefulness of the PSAT for guiding a mixed-methods evaluation of sustainability capacity.	Aid analysis and interpretation	At the time, the PSAT is tool was fairly new, therefore, thus findings in the study couldn’t be compared to others. (Not a limitation but important to highlight)	Not stated	Not stated
56. Stolldorf et al.	LoIn Scale	To determine the level of sustainability of rapid response teams (RRTs) among a group of hospitals that participated in a state-wide collaborative to implement and sustain RRTs	United States	Secondary Care	Quantitative	Multi-site	Assessment	Wasd used to make a newer tool called the rapid response Institutionalization Scale (RRT_IT)	Tool is adaptable	Not stated	None identified	Not stated	Partial continuations of activities
57. Sutton et al.	Normalisation process theory	To explore the utility of NPT as a methodological framework to aid exploration of Enhanced Recovery After Surgery (ERAS) programme implementation	United Kingdom	Tertiary Care	Qualitative	Single site	Assessment, Guidance and Analysis	This paper examines our findings focussing on aspects of coherence, delineating these across its four sub-components, as these issues were seen to be particularly significant as a starting point for implementation in the context of an ERAS programme. The utility of NPT in analysing implementation processes is also explored.	NPT was found to be a valuable heuristic device to employ in the exploration of ERAS imple- mentation processes. NPT was useful in facilitating recognition of the importance of coher- ence work to successful implementation. NPT provided us with a comprehensive and relevant framework which enabled us to report on key aspects of implementation, embedding and integration	Improved understadning of sustainability and asscoataited factors	NPT could not explain for all the data, (The original framework was expanded the original framework to accommodate data that initially appeared to be a poor fit by developing addi- tional sub-constructs)	Applicability or relevance, overlap or missing constructs	Not stated
58. Thomas, L.H. et al.	Normalisation process theory	To identify the organisational context for embedding the (Systematic Voiding Programme) SVP. NPT provided the theoretical framework for understanding practical issues involved in the interventions into routine practice	United Kingdom	Secondary Care	Mixed Methods	Single site	Analysis & Assessment	provided the theoretical framework for understanding practical issues involved in embedding a complex interventions into routine practice, for example ease of use and integratio	NPT proved particularly useful in highlighting implications of introducing the SVP for professional practice, including less concrete processes such as negotiating priorities and division of responsibility.	Improved understadning of sustainability and asscoataited factors	None identified	Not stated	Not stated
59. Toledo Romanib et al.	LoIn Scale	To evaluate the sustainability of a community-based dengue control intervention over a period of 2 years after the withdrawal of external support	Cuba	Primary Care	Mixed Methods	Multi-site	Analysis	To guide content analysis	Same as description of use	Not stated	None identified	Not stated	Continued activities, maintaining policies and procedures
60. Trietsch, J. et al.	Normalisation process theory	To describe and analyse the challenges of embedding a quality improvement strategy to improve test-ordering behaviour of general practitioners.	The Netherlands	Primary Care	Qualitative	Multi-site	Analysis & Guidance	NPT guided the interviews and codes generated were to the NPT	The NPT provides a good framework to assess whether all condi- tions for successful implementation are met beforehand.	Improved understadning of sustainability and asscoataited factors	None identified	Not stated	Recommendations
61. Underwood, M.N. et al.	Leffer's Conceptual Framework for Partnership and Sustainability	To assess equitable partnerships between global partners to address areas of shared importance, such as equity and justice in health promotion	Dominican Republic	Nursing Education	Qualitative	Multi-site	Guidance and Assessment	The conceptual model guided the interview process and bridged the gap in our understanding of host partner perspective	Unique findings indicate that the conceptual model provides the structure for deeper understanding of host partners’ distinctive views regard- ing the engagement processes and partner factors for effective collaboration.	Improved understadning of sustainability and asscoataited factors	The conceptual model does not address but did not explore nurse partner factors, resources, or sustainability.	Applicability or relevance, overlap or missing constructs	Not stated
62. Upvall et al.	Leffer's Conceptual Framework for Partnership and Sustainability	The purpose of this study was to revise a conceptual model of global health partnerships and collaboration integrating the perspectives of nurses from low- and middle-resource countries	Multiple Countries	Nursing Education	Qualitative	Multi-site	Guidance	Our overarching goal was to provide a more integrative, inclusive addition to the Conceptual Framework for Partnership and Sustainability in Global Health Nursing (Leffers & Mitchell, 2011).	offered nurse schol- ars a model to begin to examine global health partnership	Aid analysis and interpretation	Original model not generalisable to other countries outside of the US	Not stated	Not stated
63. Van Acker et al.	LoIn Scale	To explore the extent to which the ‘10,000 Steps' was integrated within the culture of organizations	Belgium	Primary Care	Mixed Methods	Multi-site	Assessment	The LoIn scales measure 15 aspects of institutionalization related to project produc- tion (e.g. written project goals, evaluation), project main- tenance (e.g. permanent staff), project support (e.g. permanent funding), and managerial aspects (e.g. super- vision). Based on these 15 aspects mean scores for ‘rou- tines’ and ‘niche saturation’ scores can be calculated.	Was able to measure instutionalism	Not stated	None identified	Not stated	Partial continuations of activities
64. Volker et al.	Normalisation process theory	To determine the feasibility of translating intervention outcomes from the Model for Prevention study, into real world practice, implementation work done by stakeholders was examined using the NPT	Australia	Primary Care	Qualitative	Multi-site	Analysis	After the data were analysed using the NPT coding framework, narratives were developed for each of the four NPT constructs.	1. NPT as a tool for examining implementation of a prevention- orientated activity. It allowed the researchers to ‘think through’ the data in a structured way and highlighted the work required by all stakeholders to implement such a complex intervention. 2. use of the NPT provided a rich and detailed framework for analysis and a strong theoretical grounding to the study3. helped to expose the ‘hi…	Aid analysis and interpretation	The study team did use the NPT constructs in the development of the strategies for the intervention.	Applicability or relevance, overlap or missing constructs	Recommendations
65. Walker et al.	Normalisation process theory	To support the development and optimisation of a Colorectal cancer RISk Prediction tool (‘CRISP’) for use in primary care. NPT used to develop interview guide and organise emerging themes	Australia	Primary Care	Qualitative	Multi-site	Analysis & Guidance	The interview guide was developed using Normalization Process Theory. Themes fond in the data was mapped to the NPT construct	Useful for providing theoretical help in mapping the themes to the four constructs of NPT	Aid analysis and interpretation	None identified	Not stated	Not stated
66. Wallen et al.	The ARCC (Advancing Research and Clinical practice through close Collaboration) model	To guide for the development of a programme for nurses to become Evidence-based Practice mentors and champions. The ARCC model provided a framework for the development of the programme.	United States	Secondary Care	Mixed Methods	Multi-site	Guidance	The ARCC model provided a framework for the develop- ment of a programme for nurses to become EBP mentors and champions at the National Institutes of Health Clinical Cnter	Not Stated	Not stated	ARCC model need to include a cost component and patient outcomes (e.g. reduced length of stay, decreased infection rates) to evaluate potential savings.	Applicability or relevance, overlap or missing constructs	Not stated
67. Winterton and Chambers	Conceptual framework for planning for sustainability of community-based health programs	To explore barriers to delivering sustainable rural community programmes to increase social participation among Australian seniors	Australia	Community Care	Qualitative	Multi-site	Analysis & Assessment	Deductive analysis was under- taken utilising the sustainability framework. The Framework was adapted	According to the study, provided an understanding of how programme sustainability is impacted by different components	Improved understadning of sustainability and asscoataited factors	it proved difficult to apply the framework to integrating initiatives in certain ethnic populations 38. Thus, the framework was unable to address cultural specificity.	Difficulty in application	Not stated
68. Zakumumpa et al.	LoIn Scale	To identify facilitators and barriers to the long-term sustainability of antiretroviral therapy (ART) programs at six health facilities	Uganda	Primary Care	Mixed Methods	Multi-site	Assessment	(LoIn) scales measured the ex- tent of institutionalization of ART programs	Helped compute and compare ART pro gram institutionalization scores in the cases	Aid analysis and interpretation	None identified	not stated	Recommendations
